# Supplementary material for: Development and Characterization of Thermoplastic Composites Based on Recycled HDPE from Railway Sleepers’ Fastening Bushes and Scraped Fractions from Carbon Fiber Waste Upcycling
Source: Polymers (Basel). 2026 May 26;18(11):1309. doi: 10.3390/polym18111309 (PMC13259431; doi:10.3390/polym18111309)
Supplement: Supplementary file 1 [file polymers-18-01309-s001.zip]

Archive with 1 entries (1 files):
- polymers-4249849-supplementary.pdf
